# Supplementary material for: Energy efficient service placement in fog computing
Source: PeerJ Comput Sci. 2022 Jul 19;8:e1035. doi: 10.7717/peerj-cs.1035 (PMC9455019; doi:10.7717/peerj-cs.1035)
Supplement: Supplemental Information 1 [file peerj-cs-08-1035-s001.java]

package org.fog.placement;

import java.util.*;

import org.cloudbus.cloudsim.core.CloudSim;
import org.fog.application.AppEdge;
import org.fog.application.AppModule;
import org.fog.application.Application;
import org.fog.entities.Actuator;
import org.fog.entities.FogDevice;
import org.fog.entities.Sensor;
import org.fog.entities.Tuple;

//import sun.security.util.Length;

public class ModulePlacementOnlyCloud extends ModulePlacement{
	
	private List<Sensor> sensors;
	private List<Actuator> actuators;
	private int cloudId;
	
	public ModulePlacementOnlyCloud(List<FogDevice> fogDevices, List<Sensor> sensors, List<Actuator> actuators, Application application)
	{
		this.setFogDevices(fogDevices);
		this.setApplication(application);
		this.setSensors(sensors);
		this.setActuators(actuators);
		this.setModuleToDeviceMap(new HashMap<String, List<Integer>>());
		this.setDeviceToModuleMap(new HashMap<Integer, List<AppModule>>());
		this.setModuleInstanceCountMap(new HashMap<Integer, Map<String, Integer>>());
		this.cloudId = CloudSim.getEntityId("cloud");
		mapModules();
		computeModuleInstanceCounts();
	}
	
	private void computeModuleInstanceCounts(){
		FogDevice cloud = getDeviceById(CloudSim.getEntityId("cloud"));
		getModuleInstanceCountMap().put(cloud.getId(), new HashMap<String, Integer>());
		
		for(Sensor sensor : getSensors()){
			String sensorType = sensor.getSensorName();
			if(!getModuleInstanceCountMap().get(cloud.getId()).containsKey(sensorType))
				getModuleInstanceCountMap().get(cloud.getId()).put(sensorType, 0);
			getModuleInstanceCountMap().get(cloud.getId()).put(sensorType, getModuleInstanceCountMap().get(cloud.getId()).get(sensorType)+1);
		}
		
		for(Actuator actuator : getActuators())
		{
			String actuatorType = actuator.getActuatorType();
			if(!getModuleInstanceCountMap().get(cloud.getId()).containsKey(actuatorType))
				getModuleInstanceCountMap().get(cloud.getId()).put(actuatorType, 0);
			getModuleInstanceCountMap().get(cloud.getId()).put(actuatorType, getModuleInstanceCountMap().get(cloud.getId()).get(actuatorType)+1);
		}
		
		while(!isModuleInstanceCalculationComplete())
		{
			for(AppModule module : getApplication().getModules())
			{
				int maxInstances = 0;
				for(AppEdge edge : getApplication().getEdges()){
					if(!getModuleInstanceCountMap().get(cloudId).containsKey(edge.getSource()))
						continue;
					if(edge.getDestination().equals(module.getName()) && edge.getDirection()==Tuple.UP){
						maxInstances = Math.max(maxInstances, getModuleInstanceCountMap().get(cloudId).get(edge.getSource()));
					}
				}
				getModuleInstanceCountMap().get(cloudId).put(module.getName(), maxInstances);
			}
		}
		System.out.println(getModuleInstanceCountMap());
	}

	private boolean isModuleInstanceCalculationComplete() 
	{
		for(AppModule module : getApplication().getModules())
		{
			if(!getModuleInstanceCountMap().get(cloudId).containsKey(module.getName()))
				return false;
		}
		return true;
	}

	Random r= new Random();
	
	@Override	
	protected void mapModules() 
	{
		List<FogDevice> fogDevs=getFogDevices();		
		int fogSize=fogDevs.size();		
		Double[] util=new Double[fogSize];
		Double[] hostEnergy=new Double[fogSize];
		for(int l=0;l<fogSize;l++) 
		{
			util[l]=fogDevs.get(l).getHost().getUtilizationMips();
			hostEnergy[l]=fogDevs.get(l).getEnergyConsumption();
			//System.out.println(fogDevs.get(l).getName()+" .. .. . .  . . "+ fogDevs.get(l).getId());				
		}	
			
		List<AppModule> modules = getApplication().getModules();
		int mSize=modules.size();
		int psoorig[]=new int[fogSize];
		int l=0;
		System.out.println("s/../././././.......... "+ mSize);
		for(int p=0; p<fogSize;p++)
		{
			if(fogDevs.get(p).getName().startsWith("m"))
			{
				psoorig[l++]=fogDevs.get(p).getId();	
			   //System.out.println("s/../././././.......... "+ psoorig[l-1]);
			}
		}
		int psoorig1[]=new int[l];
		for(int p=0; p<l;p++)
		{
			psoorig1[p]=psoorig[p];
			// System.out.println("s/../././././.......... "+ psoorig1[p]);
		}
		//int pso[]=psoorig;
		int pso[]=fogPSO(psoorig1,modules);
	
		int k=0;
		for(AppModule module : modules)
		{
			//uncoment following lines for clouOnly
		      //FogDevice cloud = getDeviceById(cloudId);
		      //createModuleInstanceOnDevice(module, cloud);
			//uncoment following lines for pso,EPSO, LEVY etc..
		        FogDevice fDev = getDeviceById(pso[k++]);	   
			    createModuleInstanceOnDevice(module, fDev);
			
			// if(fDev.getName().startsWith("m"))
		}
	}

	public int[] fogPSO(int[] psoorig, List<AppModule> modules) 
	{	
		int[][] oldpop= new int[20][modules.size()];
		int[][] newpop= new int[20][modules.size()];
		int[][] velocity= new int[20][modules.size()];
		double[] pBest= new double[20];
		double gBest=Double.MAX_VALUE;
		double gWorst=Double.MIN_VALUE;
		int c1=2,c2=3;
		double iw=0.7;
		for(int k=0;k<20;k++)
		{
			for(int j=0;j<modules.size();j++)
			{
				oldpop[k][j]=psoorig[r.nextInt(psoorig.length-1)];
				newpop[k][j]=psoorig[r.nextInt(psoorig.length-1)];
				velocity[k][j]= psoorig[r.nextInt(psoorig.length-1)];
				//System.out.println(oldpop[k][j]+"   ola dn new are" + newpop[k][j]);
			}			
		}
		double[] oldFitness=new double[20];
		for(int b=0;b<oldpop.length;b++)
		{
			oldFitness[b]=getEnergy(oldpop[b], modules);
			pBest[b]=oldFitness[b];
			if(gBest>pBest[b])
			{
				gBest=pBest[b];
			}
			if(gWorst<pBest[b])
			{
				gWorst=pBest[b];
			}
		}
		int max=0;
		int n=0;
		while(max<1000)
		{
			for(int k=0;k<20;k++)
			{
				if(k!=n)
				{
					for(int j=0;j<modules.size();j++)
					{
						//EPSO
						    //velocity[k][j]= (int) (iw*velocity[k][j]+c1*(getEnergy(oldpop[k], modules)- pBest[k])+ c2*(-gBest+getEnergy(oldpop[k], modules)));
						//PSO
						    velocity[k][j]= (int) (iw*velocity[k][j]+c1*r.nextDouble()*(getEnergy(oldpop[k], modules)- pBest[k])+ c2*r.nextDouble()*(-gBest+getEnergy(oldpop[k], modules)));
						//JAYA
						    //velocity[k][j]= (int) (r.nextDouble()*(gBest-getEnergy(oldpop[k], modules) - r.nextDouble()*(getEnergy(oldpop[k], modules)- gWorst)));
						newpop[k][j]=newpop[k][j]+velocity[k][j];
						System.out.println(newpop[k][j]+"   ola dn new are   "+ setNewpop(newpop[k][j],psoorig));
						//for Levy uncoment the following 185-187
						//newpop[k][j]+=levy(1.001)/100;
                         //if(newpop[k][j]<0)
                        //	 setNewpop(newpop[k][j],psoorig);	
                         
						newpop[k][j]=setNewpop(newpop[k][j],psoorig);						
					}
				}
			}
			double[] newFitness=new double[20];
			for(int b=0;b<newpop.length;b++)
			{
			   newFitness[b]=getEnergy(newpop[b], modules);
			}
			n=getBest(newFitness);
			if(newFitness[n]<gBest)
			{
				gBest=newFitness[n];
				pBest[n]=newFitness[n];
			}
			else
			{
				
				//newpop[n]=oldpop[n];
			}
			//oldpop=newpop;
			max++;
		}
		return newpop[n];
	}
	
	public int setNewpop(int k, int[] orig)
	{
		Arrays.sort(orig);
		int s=0;
		for(int g=0;g<orig.length;g++)
		{
			if(k>= orig[g])
			{
				s++;
			}
			else
				break;
		}
		if(s>0)
		{
			//System.out.println("update is- "+k);
			k=orig[s-1];
			System.out.println("update is- "+getDeviceById(k).getName());
		}
		else
		{
			k=orig[0];
			System.out.println("update is- "+ k);
		}
		//return k;
		return orig[r.nextInt(orig.length-1)];
	}
	private int getBest(double[] arr)
	{
		/*int res = arr[0];
        
        for (int i = 1; i < arr.length; i++)
            res = Math.min(res, arr[i]);
        return res;*/
        
        double min = arr[0];  
        int minIndex=0;
        //Loop through the array  
        for (int i = 0; i < arr.length; i++) 
        {  
            //Compare elements of array with min  
           if(arr[i] <min)
           {
               min = arr[i];  
               minIndex=i;
           }
        } 
        return minIndex;
	}	
		
	private int getWorst(double[] arr)
	{
		/*int res = arr[0];        
        for (int i = 1; i < arr.length; i++)
            res = Math.max(res, arr[i]);
        return res;*/
		double max = arr[0];  
        int maxIndex=0;
        //Loop through the array  
        for (int i = 0; i < arr.length; i++) 
        {  
            //Compare elements of array with min  
           if(arr[i] > max)
           {
        	   max = arr[i];  
        	   maxIndex=i;
           }
        }
        return maxIndex;
	}		
	   public double levy(double alpha) 
    {
		Random random = new Random();
		double ur = random.nextDouble();
		if (random.nextInt(2) != 1) {
			return 1 / Math.pow(ur, 1 / alpha);
		} else {
			return -1 / Math.pow(ur, 1 / alpha);
		}
	}
       
	private double getEnergy(int[] place,  List<AppModule> modules)
	{
		double result = 0.0;
		double[] util=new double[getFogDevices().size()];
		double[] power=new double[getFogDevices().size()];
		int i=0;
		
		Map<Integer, Double> map = new LinkedHashMap<>();
		int p=0;
		for(AppModule module : modules)
		{
			FogDevice fd=getDeviceById(place[p]);
			map.put(place[p], 0.0);
			p++;
		}
		p=0;
		
		for(AppModule module : modules)
		{
			int k=place[p];
			FogDevice fd=getDeviceById(k);
			map.put(k, (map.get(k) + module.getMips()));
			p++;
			//System.out.println("all keys are :" + map.keySet().toString());
		}
		//System.out.println("all module are :" + p);
		
		for (int n : map.keySet())
		{		
			//System.out.println(n+"==>"+map.get(n));
			double util1=map.get(n);
			FogDevice d=getDeviceById(n);
			util1=util1/d.getHost().getTotalMips();	
			if(util1>1)
				util1=1;
			double power1=d.getHost().getPowerModel().getPower(util1);
			//power[i]=appModules.stream().mapToDouble(x -> x.getCurrentRequestedRam()).sum();
		    result=result+power1;
			//fogDevice.setEnergyConsumption(power[i]);
		}
		return result;
	}

	public List<Actuator> getActuators() {
		return actuators;
	}

	public void setActuators(List<Actuator> actuators) {
		this.actuators = actuators;
	}

	public List<Sensor> getSensors() {
		return sensors;
	}

	public void setSensors(List<Sensor> sensors) {
		this.sensors = sensors;
	}
}
